# Supplementary material for: In silico identification of novel ligands targeting stress-related human FKBP5 protein in mental disorders
Source: PLoS One. 2025 Mar 17;20(3):e0320017. doi: 10.1371/journal.pone.0320017 (PMC11913304; doi:10.1371/journal.pone.0320017)
Supplement: S1 Table — (XLSX) [file pone.0320017.s008.xlsx]

## Sheet: Sheet 1 - swissadme (10)
Ligand	Formula	MW	#Heavy atoms	#Aromatic heavy atoms	Fraction Csp3	#Rotatable bonds	#H-bond acceptors	#H-bond donors	MR	TPSA	iLOGP	XLOGP3	WLOGP	MLOGP	Silicos-IT Log P	Consensus Log P	ESOL Log S	ESOL Solubility (mg/ml)	ESOL Solubility (mol/l)	ESOL Class	Ali Log S	Ali Solubility (mg/ml)	Ali Solubility (mol/l)	Ali Class	Silicos-IT LogSw	Silicos-IT Solubility (mg/ml)	Silicos-IT Solubility (mol/l)	Silicos-IT class	GI absorption	BBB permeant	Pgp substrate	CYP1A2 inhibitor	CYP2C19 inhibitor	CYP2C9 inhibitor	CYP2D6 inhibitor	CYP3A4 inhibitor	log Kp (cm/s)	Lipinski #violations	Bioavailability Score	Leadlikeness #violations	Synthetic Accessibility
SAFit2	C46H62N2O10	802.99	58	18	0.57	20	11	0	230.13	114.46	7.04	8.23	6.32	2.75	7.96	6.46	-8.91	9.81e-07	1.22e-09	Poorly soluble	-10.50	2.57e-08	3.20e-11	Insoluble	-10.68	1.69e-08	2.11e-11	Insoluble	Low	No	Yes	No	Yes	No	No	Yes	-5.35	2	0.17	3	6.83
Rapamycin	C51H79NO13	914.17	65	0	0.75	6	13	3	253.68	195.43	6.37	6.02	5.80	1.00	3.66	4.57	-8.90	1.14e-06	1.25e-09	Poorly soluble	-9.90	1.15e-07	1.25e-10	Poorly soluble	-5.58	2.38e-03	2.61e-06	Moderately soluble	Low	No	Yes	No	No	No	No	No	-7.60	2	0.17	2	10.00
Tacrolimus	C44H69NO12	804.02	57	0	0.77	7	12	3	220.30	178.36	4.81	4.68	4.26	0.78	3.43	3.59	-7.31	3.93e-05	4.88e-08	Poorly soluble	-8.15	5.65e-06	7.03e-09	Poorly soluble	-4.55	2.28e-02	2.84e-05	Moderately soluble	Low	No	Yes	No	No	No	No	Yes	-7.88	2	0.17	2	9.72
Ascomycin	C43H69NO12	792.01	56	0	0.81	6	12	3	215.97	178.36	5.00	4.47	4.09	0.69	3.02	3.45	-7.17	5.35e-05	6.75e-08	Poorly soluble	-7.94	9.19e-06	1.16e-08	Poorly soluble	-4.51	2.46e-02	3.11e-05	Moderately soluble	Low	No	Yes	No	No	No	No	Yes	-7.96	2	0.17	2	9.63
Pimecrolimus	C43H68ClNO11	810.45	56	0	0.81	6	11	2	219.60	158.13	5.44	5.74	5.34	1.61	4.14	4.45	-8.09	6.66e-06	8.22e-09	Poorly soluble	-8.83	1.20e-06	1.48e-09	Poorly soluble	-5.67	1.74e-03	2.15e-06	Moderately soluble	Low	No	Yes	No	No	No	No	Yes	-7.17	2	0.17	2	9.66
Curcumin	C21H20O6	368.38	27	12	0.14	8	6	2	102.80	93.06	3.27	3.20	3.15	1.47	4.04	3.03	-3.94	4.22e-02	1.15e-04	Soluble	-4.83	5.50e-03	1.49e-05	Moderately soluble	-4.45	1.31e-02	3.56e-05	Moderately soluble	High	No	No	No	No	Yes	No	Yes	-6.28	0	0.55	2	2.97
Apigenin	C15H10O5	270.24	20	16	0.00	1	5	3	73.99	90.90	1.89	3.02	2.58	0.52	2.52	2.11	-3.94	3.07e-02	1.14e-04	Soluble	-4.59	6.88e-03	2.55e-05	Moderately soluble	-4.40	1.07e-02	3.94e-05	Moderately soluble	High	No	No	Yes	No	No	Yes	Yes	-5.80	0	0.55	0	2.96
Ruscogenin	C27H42O4	430.62	31	0	0.93	0	4	2	122.76	58.92	4.27	4.70	4.68	4.09	3.39	4.23	-5.47	1.46e-03	3.38e-06	Moderately soluble	-5.67	9.30e-04	2.16e-06	Moderately soluble	-3.67	9.19e-02	2.13e-04	Soluble	High	Yes	Yes	No	No	No	No	No	-5.59	0	0.55	2	7.06
Neoruscogenin	C27H40O4	428.60	31	0	0.85	0	4	2	122.28	58.92	3.72	4.07	4.60	3.98	3.66	4.01	-5.06	3.72e-03	8.68e-06	Moderately soluble	-5.01	4.17e-03	9.73e-06	Moderately soluble	-3.90	5.36e-02	1.25e-04	Soluble	High	Yes	Yes	No	No	No	No	No	-6.02	0	0.55	2	6.96
Pumicalagin	C48H28O30	1084.72	78	40	0.12	0	30	17	250.86	518.76	0.72	1.75	1.96	-3.29	-1.10	0.01	-8.05	9.73e-06	8.97e-09	Poorly soluble	-12.26	5.95e-10	5.48e-13	Insoluble	-4.73	2.02e-02	1.86e-05	Moderately soluble	Low	No	Yes	No	No	No	No	No	-11.67	3	0.17	1	8.18
